# Supplementary material for: Challenges and directions in analytical paleobiology
Source: Paleobiology. Author manuscript; Available in PMC 2023 Oct 7. (PMC7615171; doi:10.1017/pab.2023.3)
Supplement: Supplementary Materials [file EMS188686-supplement-Supplementary_Materials.zip]

Archive with 5 entries (5 files):
- Supplementary References_Dillon et al. Paleobiology_2022.txt
- Supplementary Table 1 formatted_Dillon et al. Paleobiology_2022.xlsx
- Supplementary Table 1_Dillon et al. Paleobiology_2022.csv
- Supplementary Table 2 formatted_Dillon et al. Paleobiology_2022.xlsx
- Supplementary Table 2_Dillon et al. Paleobiology_2022.csv
