# Supplementary material for: Challenges and directions in analytical paleobiology
Source: Paleobiology. Author manuscript; Available in PMC 2023 Oct 7. (PMC7615171; doi:10.1017/pab.2023.3)
Supplement: Supplementary Materials [file EMS188686-supplement-Supplementary_Materials.zip › Supplementary References_Dillon et al. Paleobiology_2022.txt]

Supplementary References
To accompany Supplementary Tables 1 & 2 of Dillon et al. Challenges and directions in analytical paleobiology.


Adams, D. C., and E. Otárola-Castillo. 2013: geomorph: An R package for the collection and analysis of geometric morphometric shape data. Methods in Ecology and Evolution 4:393–399. Available from https://CRAN.R-project.org/package=geomorph.
Ansys. 2022: Ansys software. Available from https://www.ansys.com/.
Antell, G. S. 2022: divvy: An R package offering spatial subsampling functions for biogeography and biodiversity studies. Available from https://github.com/GwenAntell/divvy. 
Antell, G. S., I. S. Fenton, P. J. Valdes, and E. E. Saupe. 2021: Thermal niches of planktonic foraminifera are static throughout glacial–interglacial climate change. Proceedings of the National Academy of Sciences 118:e2017105118. Available from https://github.com/GwenAntell/kerneval.
Bapst, D. W. 2012: paleotree: An R package for paleontological and phylogenetic analyses of evolution. Methods in Ecology and Evolution 3:803–807. Available from https://CRAN.R-project.org/package=paleotree.
Barido-Sottani, J., W. Pett, J. E. O’Reilly, and R. C. M. Warnock. 2019: FossilSim: An R package for simulating fossil occurrence data under mechanistic models of preservation and recovery. Methods in Ecology and Evolution 10:835–840. Available from https://CRAN.R-project.org/package=FossilSim.
Beaulieu, J. M., D.-C. Jhwueng, C. Boettiger, and B. C. O’Meara. 2012: Modeling stabilizing selection: Expanding the Ornstein–Uhlenbeck model of adaptive evolution. Evolution 66:2369–2383. Available from https://CRAN.R-project.org/package=OUwie.
Behrendt, S., T. Dimpfl, F. J. Peter, and D. J. Zimmermann. 2019: RTransferEntropy—Quantifying information flow between different time series using effective transfer entropy. SoftwareX 10:100265. Available from https://CRAN.R-project.org/package=RTransferEntropy.
Bell, M. A. 2015: geoscale: Geological time scale plotting. Available from https://CRAN.R-project.org/package=geoscale.
Bell, M. A., and G. T. Lloyd. 2015: strap: An R package for plotting phylogenies against stratigraphy and assessing their stratigraphic congruence. Palaeontology 58:379–389. Available from https://CRAN.R-project.org/package=strap.
Bivand R., and J. Nowosad 2022: CRAN task view: Analysis of spatial data. Version 2022-10-01. Available from https://CRAN.R-project.org/view=Spatial.
Blender. 2022: Blender software. Available from https://www.blender.org/.
Blaauw, M. 2010: Methods and code for ‘classical’ age-modelling of radiocarbon sequences. Quaternary Geochronology 5:512–518. Available from https://CRAN.R-project.org/package=clam.
Blaauw, M., and J. A. Christen. 2011: Flexible paleoclimate age-depth models using an autoregressive gamma process. Bayesian Analysis 6:457–474. Available from https://CRAN.R-project.org/package=rbacon.
Bonhomme, V., S. Picq, C. Gaucherel, and J. Claude. 2014: Momocs: Outline analysis using R. Journal of Statistical Software 56:1–24. Available from https://CRAN.R-project.org/package=Momocs.
Bouckaert, R., J. Heled, D. Kühnert, T. Vaughan, C. H. Wu, D. Xie, M. A. Suchard, A. Rambaut, and A. J. Drummond. 2014: BEAST 2: A software platform for Bayesian evolutionary analysis. PLoS computational biology 10:e1003537. Available from http://www.beast2.org/.
Clark, A. T., H. Ye, F. Isbell, E. R. Deyle, J. Cowles, G. D. Tilman, and G. Sugihara. 2015: Spatial convergent cross mapping to detect causal relationships from short time series. Ecology 96:1174–1181. Available from https://CRAN.R-project.org/package=multispatialCCM.
Clavel, J., G. Escarguel, and G. Merceron. 2015: mvMORPH: An R package for fitting multivariate evolutionary models to morphometric data. Methods in Ecology and Evolution 6:1311–1319. Available from https://CRAN.R-project.org/package=mvMORPH.
Cignoni, P., M. Callieri, M. Corsini, M. Dellepiane, F. Ganovelli, and G. Ranzuglia. 2008: MeshLab: An open-source mesh processing tool. Sixth Eurographics Italian Chapter Conference 129–136. Available from https://www.meshlab.net/. 
Dietze, M., and E. Dietze. 2019: EMMAgeo: End-member modelling of grain-size data. Available from https://CRAN.R-project.org/package=EMMAgeo.
do Rosario Petrucci, B., M. Januario, and T. Quental. 2022: paleobuddy: An R package for flexible simulations of diversification and fossil sampling. Methods in Ecology and Evolution. Available from https://CRAN.R-project.org/package=paleobuddy.
Dodder, N., and K. Mullen. 2017: OrgMassSpecR: Organic mass spectrometry. Available from https://CRAN.R-project.org/package=OrgMassSpecR.
Dolman, A. M., and T. Laepple. 2018: Sedproxy: A forward model for sediment-archived climate proxies. Climate of the Past 14:1851–1868. Available from https://CRAN.R-project.org/package=sedproxy.
Dray, S., and A.-B. Dufour. 2007: The ade4 package: Implementing the duality diagram for ecologists. Journal of Statistical Software 22:1–20. Available from https://CRAN.R-project.org/package=ade4.
Dryden, I. L. 2021: shapes: Statistical shape analysis. Available from https://CRAN.R-project.org/package=shapes.
Dunnington, D. W., N. Libera, J. Kurek, I. S. Spooner, and G. A. Gagnon. 2022: tidypaleo: Visualizing paleoenvironmental archives using ggplot2. Journal of Statistical Software 101:1–20. doi:10.18637/jss.v101.i07. Available from https://github.com/paleolimbot/tidypaleo.
Flannery‐Sutherland, J. T., Raja, N. B., Kocsis, Á. T., and Kiessling, W. 2022: fossilbrush: An R package for automated detection and resolution of anomalies in palaeontological occurrence data. Methods in Ecology and Evolution 13:2404–2418. Available from https://CRAN.R-project.org/package=fossilbrush.
Fournier, J., R. K. Gallon, and R. Paris. 2014: G2Sd: A new R package for the statistical analysis of unconsolidated sediments. Géomorphologie: Relief, Processus, Environnement 20:73–78. Available from https://CRAN.R-project.org/package=G2Sd.
Gearty, W. 2022: deeptime: Plotting tools for anyone working in deep time. Available from https://CRAN.R-project.org/package=deeptime.
Gearty, W., B. O'Meara, J Berv, G. A. Ballen, D. Ferreira, H. Lapp, L. Schmitz, M. R. Smith, N. S. Upham, and J. A. Nations 2022: CRAN task view: Phylogenetics. Version 2022-10-25. Available from https://CRAN.R-project.org/view=Phylogenetics.
Goloboff, P. A., J. S. Farris, and K. C. Nixon. 2008: TNT, a free program for phylogenetic analysis. Cladistics 24:774–786. Available from https://www.lillo.org.ar/phylogeny/tnt/.
Goring, S., Dawson, A., Simpson, G. L., Ram, K., Graham, R. W., Grimm, E. C., and Williams, J. W. 2015: neotoma: A programmatic interface to the Neotoma Paleoecological Database. Open Quaternary 1. Available from https://github.com/NeotomaDB/neotoma2.
Guillerme, T. 2018: dispRity: A modular R package for measuring disparity. Methods in Ecology and Evolution 9:1755–1763. Available from https://CRAN.R-project.org/package=dispRity.
Hagen O., and T. Stadler. 2018. TreeSimGM: Simulating phylogenetic trees under general Bellman–Harris models with lineage‐specific shifts of speciation and extinction in R. Methods in Ecology and Evolution 9:754–760. Available from https://CRAN.R-project.org/package=TreeSimGM. 
Hamilton, N. E., and M. Ferry. 2018: ggtern: Ternary diagrams using ggplot2. Journal of Statistical Software 87:1–17. Available from https://CRAN.R-project.org/package=ggtern.
Haslett J., and A. C. Parnell. 2008: A simple monotone process with application to radiocarbon-dated depth chronologies. Journal of the Royal Statistical Society: Series C (Applied Statistics) 57:399–418. Available from ttps://CRAN.R-project.org/package=Bchron.
Hastie, T. 2020. gam: Generalized additive models. Available from https://CRAN.R-project.org/package=gam.
Hijmans, R. J., S. Phillips, J. Leathwick, and J. Elith. 2021: dismo: Species distribution modeling. Available from https://CRAN.R-project.org/package=dismo.
Hijmans, R. J., R. Bivand, K. Forner, J. Ooms, E. Pebesma, and M. D. Sumner. 2022: terra: Spatial data analysis. Available from https://rspatial.org/terra/.
Hill, T. D., and E. Davey. 2017: Programmatic analysis of sediment cores using computed tomography imaging. Available from https://github.com/troyhill/coreCT. 
Hohmann, N. 2020: DAIME: Effects of changing deposition rates. Available from https://CRAN.R-project.org/package=DAIME.
Höhna, S., M. R. May, and B. R. Moore. 2016a: TESS: An R package for efficiently simulating phylogenetic trees and performing Bayesian inference of lineage diversification rates. Bioinformatics 32:789–791. Available from https://CRAN.R-project.org/package=TESS.
Höhna, S., M. J. Landis, T. A. Heath, B. Boussau, N. Lartillot, B. R. Moore, J. P. Huelsenbeck, and F. Ronquist. 2016b: RevBayes: Bayesian phylogenetic inference using graphical models and an interactive model-specification language. Systematic Biology 65:726–736. Available from https://revbayes.github.io/.
Hsiang, A. Y., K. Nelson, L. E. Elder, E. C. Sibert, S. S. Kahanamoku, J. E. Burke, A. Kelly, Y. Liu, and P. M. Hull. 2018: AutoMorph: Accelerating morphometrics with automated 2D and 3D image processing and shape extraction. Methods in Ecology and Evolution 9:605–612. Available from https://github.com/HullLab/AutoMorph.
Hsieh, T. C., K. H. Ma, and A. Chao. 2016: iNEXT: An R package for rarefaction and extrapolation of species diversity (Hill numbers). Methods in Ecology and Evolution 7:1451–1456. Available from https://CRAN.R-project.org/package=iNEXT.
Hunt, G. 2019: PaleoTS: Analyze paleontological time-series. Available from https://CRAN.R-project.org/package=paleoTS.
Hyndman, R. J., and R. Killick 2022: CRAN task view: Time series analysis. Version 2022-10-23. Available from https://CRAN.R-project.org/view=TimeSeries.
Ingram, T., and D. L. Mahler. 2013: SURFACE: Detecting convergent evolution from comparative data by fitting Ornstein-Uhlenbeck models with stepwise Akaike Information Criterion. Methods in Ecology and Evolution 4:416–425. Available from https://CRAN.R-project.org/package=surface.
Jones, L. A., W. Gearty, B. J. Allen, K. Eichenseer, C. D. Dean, S. Galván, M. Kouvari, P. L. Godoy, C. Nicholl, L. Buffan, E. M. Dillon, J. T. Flannery-Sutherland, and A. A. Chiarenza. 2022: palaeoverse: A community-driven R package to support palaeobiological analyses. EarthArXiv. doi:10.31223/X5Z94Q. Accessed October 31, 2022. Available from https://palaeoverse.org/.
Juggins, S. 2020: rioja: Analysis of Quaternary science data. Available from https://CRAN.R-project.org/package=rioja.
Khider, D., F. Zhu, and J. Emile-Geay. 2019: Pyleoclim: A Python package for the analysis of paleoclimate data. doi:10.5281/zenodo.1205661. Available from https://pypi.org/project/pyleoclim/.
Kindt, R., and R. Coe. 2005: Tree diversity analysis. A manual and software for common statistical methods for ecological and biodiversity studies. World Agroforestry Centre (ICRAF), Nairobi (Kenya). Available from https://CRAN.R-project.org/package=BiodiversityR.
Klingenberg, C. P. 2011: MorphoJ: An integrated software package for geometric morphometrics. Molecular Ecology Resources 11:353–357. Available from https://morphometrics.uk/MorphoJ_page.html.
Kocsis, Á. T. and N. B. Raja. 2021: chronosphere: Earth system history variables. doi:10.5281/zenodo.4746300. Available from https://CRAN.R-project.org/package=chronosphere.
Kocsis, Á. T., C. J. Reddin, J. Alroy, and W. Kiessling. 2019: The R package divDyn for quantifying diversity dynamics using fossil sampling data. Methods in Ecology and Evolution 10:735–743. Available from https://CRAN.R-project.org/package=divDyn.
Laake, J., 2013: RMark: An R interface for analysis of capture-recapture data with MARK. AFSC Processed Rep. 2013-01, Alaska Fish. Sci. Cent., NOAA, Natl. Mar. Fish. Serv., Seattle, WA. Available from https://CRAN.R-project.org/package=RMark.
Lees, J. M. 2018: GEOmap: Topographic and geologic mapping. Available from https://CRAN.R-project.org/package=GEOmap.
Lloyd, G. T. 2016: Estimating morphological diversity and tempo with discrete character-taxon matrices: Implementation, challenges, progress, and future directions. Biological Journal of the Linnean Society 118:131–151. Available from https://CRAN.R-project.org/package=Claddis.
McKay, N. P., J. Emile-Geay, and D. Khider. 2021: geoChronR – An R package to model, analyze, and visualize age-uncertain data. Geochronology 3:149–169. doi: 10.5194/gchron-3-149-2021. Available from https://nickmckay.github.io/GeoChronR/.
Michonneau F., M. Collins, S. Chamberlain, K. Love, H. N. Morzaria-Luna, and M. Kelly. 2022: ridigbio: Interface to the iDigBio Data API. Available from https://CRAN.R-project.org/package=ridigbio.
Milla Carmona, P. S. 2022: morphospace: Build, visualize and explore morphospaces. Available from https://github.com/millacarmona/morphospace.
Miller, M. A., W. Pfeiffer, and T. Schwartz. 2010: Creating the CIPRES Science Gateway for inference of large phylogenetic trees. Gateway Computing Environments Workshop:1–8. Available from https://www.phylo.org/.
Morlon, H., E. Lewitus, F. L. Condamine, M. Manceau, J. Clavel, and J. Drury. 2016: RPANDA: An R package for macroevolutionary analyses on phylogenetic trees. Methods in Ecology and Evolution 7:589–597. Available from https://CRAN.R-project.org/package=RPANDA.
MorphoMuseum. 2022: MorphoDig software. Available from https://morphomuseum.com/morphodig.
Mottl, O., J.-A. Grytnes, A. W. R. Seddon, M. J. Steinbauer, K. P. Bhatta, V. A. Felde, S. G. A. Flantua, and H. J. B. Birks. 2021: Rate-of-change analysis in paleoecology revisited: A new approach. Review of Palaeobotany and Palynology 293:104483. Available from https://github.com/HOPE-UIB-BIO/R-Ratepol-package.
Müller, R. D., J. Cannon, X. Qin, R. J. Watson, M. Gurnis, S. Williams, T. Pfaffelmoser, M. Seton, S. H. J. Russell, and S. Zahirovic. 2018: GPlates: Building a virtual Earth through deep time. Geochemistry, Geophysics, Geosystems 19:2243–2261. Available from https://www.gplates.org/.
Naimi, B., and M. B. Araújo. 2016: sdm: A reproducible and extensible R platform for species distribution modelling. Ecography 39:368–375. Available from https://CRAN.R-project.org/package=sdm.
Oksanen, J., F. G. Blanchet, M. Friendly, R. Kindt, P. Legendre, D. McGlinn, P. R. Minchin, R. B. O’Hara, G. L. Simpson, P. Solymos, M. H. H. Stevens, E. Szoecs, and H. Wagner. 2020: Vegan: Community ecology package. Available from https://CRAN.R-project.org/package=vegan.
Olsen, A. M., and M. W. Westneat. 2015: StereoMorph: An R package for the collection of 3D landmarks and curves using a stereo camera set-up. Methods in Ecology and Evolution 6:351–356. Available from https://CRAN.R-project.org/package=StereoMorph.
Orme, D., R. Freckleton, G. Thomas, T. Petzoldt, S. Fritz, N. Isaac, and W. Pearse. 2018: caper: Comparative analyses of phylogenetics and evolution in R. Available from https://CRAN.R-project.org/package=caper.
Ortiz, J. R., C. A. Jaramillo, J. R. Ortiz, and C. A. Jaramillo. 2018: SDAR: A toolkit for stratigraphic data analysis in R. doi:10.25570/stri/10088/35917. Available from https://CRAN.R-project.org/package=SDAR.
Pampush, J. D., J. M. Winchester, P. E. Morse, A. Q. Vining, D. M. Boyer, and R. F. Kay. 2016: Introducing molaR: A new R package for quantitative topographic analysis of teeth (and other topographic surfaces). Journal of Mammalian Evolution 23: 397–412. Available from https://CRAN.R-project.org/package=molaR.
Paradis, E., and K. Schliep. 2019: ape 5.0: An environment for modern phylogenetics and evolutionary analyses in R. Bioinformatics 35:526–528. Available from https://CRAN.R-project.org/package=ape.
Park, J., C. Smith, G. Sugihara, E. Deyle, E. Saberski, and H. Ye. 2022: rEDM: Empirical dynamic modeling ('EDM’). Available from https://CRAN.R-project.org/package=rEDM.
Pennell, M. W., J. M. Eastman, G. J. Slater, J. W. Brown, J. C. Uyeda, R. G. FitzJohn, M. E. Alfaro, and L. J. Harmon. 2014: geiger v2.0: An expanded suite of methods for fitting macroevolutionary models to phylogenetic trees. Bioinformatics 30:2216–2218. Available from https://CRAN.R-project.org/package=geiger.
Phillips, S. J., M. Dudík, and R. E. Schapire. 2004: A maximum entropy approach to species distribution modeling. Proceedings of the twenty-first international conference on Machine learning: 83. Available from https://biodiversityinformatics.amnh.org/open_source/maxent/.
Puttick, M. N., T. Ingram, M. Clarke, and G. H. Thomas. 2020: MOTMOT: Models of trait macroevolution on trees (an update). Methods in Ecology and Evolution 11:464–471. Available from https://CRAN.R-project.org/package=motmot.
Rasbund, W. S. 1997: ImageJ, U. S. National Institutes of Health, Bethesda, Maryland, USA. Available from https://imagej.nih.gov/ij/.
Reitan, T., and L. H. Liow. 2019: layeranalyzer: Inferring correlative and causal connections from time series data in R. Methods in Ecology and Evolution 10:2183–2188. Available from https://github.com/trondreitan/layeranalyzer.
Revell, L. 2012: phytools: An R package for phylogenetic comparative biology (and other things). Methods in Ecology and Evolution 3:217–223. Available from https://CRAN.R-project.org/package=phytools.
Rohlf, F. J. 2006: tpsDig, Digitize Landmarks and Outlines, Version 2.05. Stony Brook, NY: Department of Ecology and Evolution, State University of New York. Available from https://www.sbmorphometrics.org/soft-dataacq.html.
Sadler, P. M., W. G. Kemple, and M. A. Kooser. 2008. CONOP9 programs for solving the stratigraphic correlation and seriation problems as constrained optimization. Pp.461–462 in P. J. Harries, Eds. High-Resolution Approaches in Stratigraphic Paleontology. Topics in Geobiology, vol 21. Springer.
Sánchez-Tapia, A., S. R. Mortara, D. S. B. Rocha, F. S. M. Barros, G. Gall, and M. F. de Siqueira. 2020: modleR: A modular workflow to perform ecological niche modeling in R. bioRxiv doi:10.1101/2020.04.01.021105. Accessed January 14, 2021. Available from https://github.com/Model-R/modleR.
Schlager, S. 2017: Morpho and rvcg–shape analysis in R: R-packages for geometric morphometrics, shape analysis and surface manipulations. Pp.217–256 in G. Zheng, S. Li, and G. Szákely, Eds. Statistical Shape and Deformation Analysis. Academic Press. Available from https://CRAN.R-project.org/package=Morpho and https://CRAN.R-project.org/package=Rvcg.
Schliep, K. P. 2011: phangorn: phylogenetic analysis in R. Bioinformatics 27:592–593. Available from https://CRAN.R-project.org/package=phangorn.
Silvestro, D., N. Salamin, and J. Schnitzler. 2014: PyRate: A new program to estimate speciation and extinction rates from incomplete fossil data. Methods in Ecology and Evolution 5:1126–1131. Available from https://github.com/dsilvestro/PyRate.
Simpson, G. L. 2007: Analogue methods in palaeoecology: Using the analogue package. Journal of Statistical Software, 22: 1–29. Available from https://CRAN.R-project.org/package=analogue.
———. 2022a: gratia: Graceful ggplot-based graphics and other functions for GAMs fitted using mgcv. Available from https://CRAN.R-project.org/package=gratia.
———. 2022b: CRAN task view: Analysis of ecological and environmental data. Version 2022-03-10. Available from https://CRAN.R-project.org/view=Environmetrics.
Sirot, C., F. Ferraton, J. Panfili, A.-R. Childs, F. Guilhaumon, and A. M. Darnaude. 2017: elementr: An R package for reducing elemental data from LA-ICPMS analysis of biological calcified structures. Methods in Ecology and Evolution 8:1659–1667. Available from https://CRAN.R-project.org/package=elementR.
Stadler, T. 2019: TreeSim: Simulating phylogenetic trees. Available from https://CRAN.R-project.org/package=TreeSim.
Starrfelt, J. 2021: Compadre—Estimating the drivers and dynamics of macroevolutionary change. Available from https://github.com/josteist/Compadre.
Stratovan. 2022: Checkpoint software. Available from https://www.stratovan.com/products/checkpoint.
Swofford, D. L. 2002: PAUP*. Phylogenetic Analysis Using Parsimony (*and other methods). Version 4. Sinauer Associates, Sunderland, Mass. Available from https://paup.phylosolutions.com/.
Thermo Fisher Scientific. 2022: Avizo software for paleontological research. Available from https://www.thermofisher.com/us/en/home/electron-microscopy/products/software-em-3d-vis/avizo-software/paleontology.html.
Varela, S., J. González-Hernández, L. F. Sgarbi, C. Marshall, M. D. Uhen, S. Peters, and M. McClennen. 2015: paleobioDB: An R package for downloading, visualizing and processing data from the Paleobiology Database. Ecography 38:419–425. Available from https://CRAN.R-project.org/package=paleobioDB.  
Vavrek, M. 2011: fossil: Palaeoecological and palaeogeographical analysis tools. Palaeontologia Electronica 14:16. Available from https://CRAN.R-project.org/package=fossil.
Vermeesch, P., A. Resentini, and E. Garzanti. 2016: An R package for statistical provenance analysis. Sedimentary Geology 336:14–25. Available from https://CRAN.R-project.org/package=provenance.
Wang, Y., U. Naumann, S. T. Wright, and D. I. Warton. 2012: mvabund—An R package for model-based analysis of multivariate abundance data. Methods in Ecology and Evolution 3:471–474. Available from https://CRAN.R-project.org/package=mvabund.
Warnock, R. C. M. 2019: fbdR: An R package for estimating speciation and extinction rates from phylogenies and stratigraphic ranges. Available from https://github.com/rachelwarnock/fbdR.
White, G. C. and K. P. Burnham 1999. Program MARK: Survival estimation from populations of marked animals. Bird Study 46:120–139. Available from http://www.phidot.org/software/mark/downloads/.
Winchester, J. M. 2016: MorphoTester: An open source application for morphological topographic analysis. PLOS ONE 11:e0147649. Available from https://github.com/JulieWinchester/morphotester.
Wood, S. 2017: Generalized additive models: An Introduction with R, Second Edition. CRC Press. Available from https://CRAN.R-project.org/package=mgcv.
Wouters, S., A.-C. D. Silva, F. Boulvain, and X. Devleeschouwer. 2021: StratigrapheR: Concepts for litholog generation in R. The R Journal. doi:10.32614/RJ-2021-039. Available from https://CRAN.R-project.org/package=StratigrapheR.
Yu, G. 2022: Data integration, manipulation and visualization of phylogenetic trees. CRC Press. Available from https://CRAN.R-project.org/package=tidytree.
Yu, G., D. K. Smith, H. Zhu, Y. Guan, and T. T. Y. Lam. 2017: ggtree: an R package for visualization and annotation of phylogenetic trees with their covariates and other associated data. Methods in Ecology and Evolution 8:28–36. Available from https://guangchuangyu.github.io/software/ggtree/.
Zizka, A., D. Silvestro, T. Andermann, J. Azevedo, C. Duarte Ritter, D. Edler, H. Farooq, A. Herdean, M. Ariza, R. Scharn, S. Svantesson, N. Wengström, V. Zizka, and A. Antonelli. 2019: CoordinateCleaner: Standardized cleaning of occurrence records from biological collection databases. Methods in Ecology and Evolution 10:744–751. Available from https://CRAN.R-project.org/package=CoordinateCleaner. 
