# Supplementary material for: Challenges and directions in analytical paleobiology
Source: Paleobiology. Author manuscript; Available in PMC 2023 Oct 7. (PMC7615171; doi:10.1017/pab.2023.3)
Supplement: Supplementary Materials [file EMS188686-supplement-Supplementary_Materials.zip › Supplementary Table 1_Dillon et al. Paleobiology_2022.csv]

Name	Data Description	Temporal Scope	Spatial Scope	Taxonomic Scope	Website
AFORO (Shape Analysis of Fish Otoliths)	Sagitta otolith images and shape analysis	N/A	Global	Fish	http://aforo.cmima.csic.es/index.jsp
American Society of Mammalogists (ASM) Mammal Diversity Database	Taxonomic checklist of extant and recently extinct (since ~1500 CE) mammals	Modern	Global	Mammals	https://www.mammaldiversity.org/
Anthromes	Land cover data and maps showing global ecological patterns created by humans	Holocene – Modern	Global	N/A	https://anthroecology.org/datasets/
Arctic Data Center	Data and software repository for the Arctic section of National Science Foundation’s Office of Polar Programs	Modern	Arctic	Multiple taxa	https://arcticdata.io/
Arctos	Biological specimen data	Modern	Global	Multiple taxa	https://arctosdb.org/
Biodiversity Atlas – India	Biodiversity data, including butterflies, moths, cicadas, mammals, birds, reptiles, amphibians, and odonates	Modern	India	Multiple taxa	https://www.bioatlasindia.org/bai-websites
Biodiversity Information Serving Our Nation (BISON)	Modern, historical, and fossil species occurrence data (subset of GBIF)	Precambrian – Phanerozoic	United States	Multiple taxa	https://bison.usgs.gov/
Biological and Chemical Oceanography Data Management Office (BCO-DMO)	Biological and chemical oceanography data	Modern	Global	N/A	https://www.bco-dmo.org/
BioTime	Species abundance time series data	Modern	Global	Multiple taxa	https://biotime.st-andrews.ac.uk
BugsCEP	Coleopteran occurrence and (paleo)ecological data	Quaternary	Global	Beetles	http://bugscep.com/
Catalogue of Life (COL)	Taxonomic classifications and catalogue of species	N/A	Global	Multiple taxa	https://www.catalogueoflife.org/
Consortium of European Taxonomic Facilities (CETAF)	Biological and geological specimen data	N/A	Global	Multiple taxa	https://cetaf.org/
COPEPOD Project (Global Plankton Database)	Plankton abundance, biomass, and composition data	Modern	Global	Plankton	https://www.st.nmfs.noaa.gov/copepod/
Coral Trait Database	Scleractinian coral life history trait, phylogenetic, and biogeographic data	N/A	Global	Scleractinian corals	https://coraltraits.org
Data Observation Network for Earth (DataONE)	Searches across databases for ecological, environmental, and earth science data	N/A	Global	Multiple taxa	https://www.dataone.org/
DigiMorph	Digital morphology and high-resolution X-ray computed tomography of biological specimens (2D and 3D imagery)	N/A	Global	Multiple taxa	http://digimorph.org
Dryad	General repository of research data	N/A	Global	Multiple taxa	https://datadryad.org/
Earth Biogenome Project (EBP)	Nuclear and mitochondrial genomes of extant species	Modern	Global	Multiple taxa	https://www.earthbiogenome.org/affiliated-project-networks
EarthLife Consortium (ELC)	Application programming interface that searches across the Paleobiology, Neotoma Paleoecology, and Strategic Environmental Archaeology databases	Precambrian – Phanerozoic	Global	Multiple taxa	https://earthlifeconsortium.org/
EarthChem	Geochemical, petrological, and geochronological data	Precambrian – Phanerozoic	Global	N/A	https://ecl.earthchem.org/home.php
EarthCube	Earth science data	Precambrian – Phanerozoic	Global	N/A	https://www.earthcube.org/
Environmental Data Initiative (EDI)	Ecological and environmental data, including Long-Term Ecological Research (LTER) network data	Modern	Global	Multiple taxa	https://portal.edirepository.org/nis/home.jsp
Environmental Research Division's Data Access Program (ERDDAP)	Biological and chemical oceanography data	Modern	Global	N/A	https://erddap.bco-dmo.org/erddap/index.html
Environmental Systems Science Data Infrastructure for a Virtual Ecosystem (ESS-DIVE)	Environmental and earth science data funded by the U.S. Department of Energy	Modern	Global	N/A	http://ess-dive.lbl.gov/
Encyclopedia of Life (EOL)	Biodiversity data	Modern	Global	Multiple taxa	https://eol.org/
ePANDDA	Application programming interface that searches across the Paleobiology, iDigBio, and iDigPaleo databases	Precambrian – Phanerozoic	Global	Multiple taxa	https://epandda.org/
European Pollen Database	Modern and fossil pollen identification and occurrence data	Quaternary	Eurasia	Pollen	http://www.europeanpollendatabase.net/index.php
FAIRsharing	Filterable registry of databases and other digital assets	N/A	Global	Multiple taxa	https://fairsharing.org/databases
FAUNMAP	Mammal occurrence data, with links with the Neotoma Paleoecology Database	Pliocene – Quaternary	North America	Mammals	https://ucmp.berkeley.edu/faunmap/
FigShare	General repository of research data	N/A	Global	Multiple taxa	http://figshare.com
FishBase	Fish taxonomy, life history traits, distribution, and ecological data	Modern	Global	Fish	www.fishbase.org/
FishNet2	Fish specimen data	Modern	Global	Fish	http://www.fishnet2.net/
Fossil Record Electronic Database (FRED)	Stratigraphic and fossil occurence data	Precambrian – Phanerozoic	New Zealand	Multiple taxa	https://fred.org.nz/
Functional Trait Resource for Environmental Studies (FuTRES)	Functional trait diversity and distribution data	N/A	Global	Vertebrates	https://futreswebsite.netlify.com/
Genbank	Genetic sequences	Modern	Global	Multiple taxa	https://www.ncbi.nlm.nih.gov/genbank/
Geobiodiversity Database	Section-based integration of stratigraphic and fossil occurrence data	Precambrian – Phanerozoic	Global, with a focus on China	Multiple taxa	http://www.geobiodiversity.com/
Geosciences Collection Access Service (GeoCASe)	Mineral, rock, meteorite, and fossil specimen data	Precambrian – Phanerozoic	Global	Multiple taxa	https://geocase.eu/
Global Biodiversity Information Facility (GBIF)	Modern, historical, and fossil species occurrence data	Precambrian – Phanerozoic	Global	Multiple taxa	https://www.gbif.org/
Global Biotic Interactions (GloBI)	Species interaction data	Modern	Global	Multiple taxa	https://www.globalbioticinteractions.org/
Global Pollen Project	Modern and fossil pollen identification and occurrence data	Quaternary	Global	Pollen	https://globalpollenproject.org
iDigBio	Modern, historical, and fossil biodiversity and specimen data	Precambrian – Phanerozoic	Global	Multiple taxa	http://www.idigbio.org/
iDigPaleo	Fossil specimen data, with a focus on education and outreach	Precambrian – Phanerozoic	Global	Multiple taxa	https://www.idigpaleo.org/
iNaturalist	Citizen science database of georeferenced biodiversity observations	Modern	Global	Multiple taxa	https://www.inaturalist.org/
Integrated Taxonomic Information System (ITIS)	Taxonomic classifications and catalogue of species	N/A	Global	Multiple taxa	https://www.itis.gov/
Index to Marine and Lacustrine Geological Samples (IMLGS)	Geological material from sea floor and lakebed cores, grabs, and dredges	N/A	Global	N/A	https://www.ngdc.noaa.gov/mgg/curator/
Interdisciplinary Earth Data Alliance (IEDA)	Earth science data	Precambrian – Phanerozoic	Global	N/A	https://www.iedadata.org/
International Tree-Ring Data Bank (ITRDB)	Tree ring data	Holocene – Modern	Global	Trees	https://www.ncei.noaa.gov/products/paleoclimatology/tree-ring
International Union for Conservation of Nature (IUCN) Red List	Extinction risk status of animal, fungus, and plant species	Modern	Global	Multiple taxa	https://www.iucnredlist.org/
InvertNet	Arthropod specimen data	N/A	Global	Arthropods	https://invertnet.org/
IsoBank project	Stable isotope data	N/A	Global	Multiple taxa	https://isobank.tacc.utexas.edu
Knowledge Network for Biocomplexity (KNB)	Ecological and environmental data	Modern	Global	Multiple taxa	https://knb.ecoinformatics.org/
Latin American Pollen Database (LAPD)	Modern and fossil pollen identification and occurrence data	Quaternary	Latin America	Pollen	https://www.latinamericapollendb.com/
LinkedEarth	Paleoclimate data	N/A	Global	N/A	https://linked.earth/; https://lipd.net/
Living Planet Index (LPI) Data Portal	Species abundance time series data (1970 CE to present)	Modern	Global	Vertebrates	https://livingplanetindex.org/data_portal
Macrostrat	Platform for the aggregation and distribution of geological data	Precambrian – Phanerozoic	Global	N/A	https://macrostrat.org/
Map of Life	Interactive interface that integrates biodiversity data from sources such as IUCN, WWF, and GBIF	Modern	Global	Multiple taxa	https://mol.org/
MorphoBank	Morphological phylogenetics and taxonomy data	N/A	Global	Multiple taxa	https://morphobank.org/
MorphoMuseum	Peer reviewed online journal that publishes 3D models of vertebrates	N/A	Global	Vertebrates	https://morphomuseum.com/
MorphoSource	2D and 3D media of modern and fossil biological specimens and cultural heritage objects	N/A	Global	Multiple taxa	https://www.morphosource.org/
MoultDB	Arthropod exoskeleton and moulting data	N/A	Global	Arthropods	https://moultdb.org/
National Aeronautics and Space Administration (NASA) Earthdata	Earth science data collected by NASA	Modern	Global	N/A	https://earthdata.nasa.gov/
National Aeronautics and Space Administration (NASA) Earth Observatory	Earth science data collected by NASA	Modern	Global	N/A	https://earthobservatory.nasa.gov/
National Ecological Observatory Network (NEON)	Ecological and environmental data	Modern	United States	Multiple taxa	https://www.neonscience.org/
National Centers for Environmental Information (NCEI) NOAA Database	(Paleo)climate, (paleo)oceanography, coastal, and geophysical data	N/A	Global	Multiple taxa	https://www.ncei.noaa.gov/
NatureServe	Life history, ecological, and conservation data pertaining to rare and endangered species and ecosystems	Modern	United States and Canada	Multiple taxa	https://www.natureserve.org/
Neogene Marine Biota of Tropical America (NMITA)	Images and data from the Panama Paleontology Project and the Neogene Paleontology of the Northern Dominican Republic Project	Neogene – Quaternary	Tropical America	Invertebrates; Fish	https://nmita.rsmas.miami.edu/
Neotoma Paleoecology Database	Paleoecological and paleoenvironmental data, including North American Pollen (NAPD) and fossil mammals (FAUNMAP)	Pliocene – Quaternary	Global	Multiple taxa	https://www.neotomadb.org/
Neptune Sandbox Berlin (NSB)	Occurrence data for marine plankton microfossil species from deep-sea ocean drilling sections with age models	Jurassic – Quaternary	Global	Plankton	https://nsb.mfn-berlin.de/
New and Old Worlds Fossil Mammal Database (NOW)	Cenozoic land mammal occurrence data	Cenozoic	Global	Mammals	https://nowdatabase.org/
Ocean Biogeographic Information System (OBIS)	Ocean biodiversity and biogeographic data	Modern	Global	Multiple taxa	http://www.iobis.org/
Open Context	General repository of research data	N/A	Global	Multiple taxa	https://opencontext.org/
Open Science Framework	General repository of research data	N/A	Global	Multiple taxa	https://osf.io/
Open Traits Network (OTN)	Trait data	N/A	Global	Multiple taxa	https://opentraits.org/
PAGES Working Group Databases and Metadatabases	Paleoenvironmental and paleoclimate data	N/A	Global	N/A	https://pastglobalchanges.org/science/data/databases
Paleo Core	Paleoanthropology data, including artifact, fossil, and geological occurrence records	Cenozoic	Global	Multiple taxa	https://paleocore.org/
Paleobiology Database (PBDB)	Fossil occurrence data	Precambrian – Phanerozoic	Global	Multiple taxa	https://paleobiodb.org/
PaleoPortal	Paleontology of North America, with a focus on education and outreach	Precambrian – Phanerozoic	North America	Multiple taxa	http://paleoportal.org/
PaleoReefs Database (PARED)	Marine reefal structures from the pre-Quaternary Phanerozoic	Phanerozoic	Global	Reef organisms	https://www.paleo-reefs.pal.uni-erlangen.de/
Pangaea	Georeferenced data from earth science research	Precambrian – Phanerozoic	Global	N/A	https://www.pangaea.de
Phenome10K	3D scans (CT and surface) of biological and paleontological specimens	N/A	Global	Multiple taxa	https://www.phenome10k.org/
PHYLACINE, the Phylogenetic Atlas of Mammal Macroecology	Occurrence and trait data for extant and recently extinct mammal species	Quaternary	Global	Multiple taxa	https://megapast2future.github.io/PHYLACINE_1.2/
Reef Environmental Education Foundation (REEF) Database	Citizen science database of fish survey data	Modern	Global	Fish	https://www.reef.org/database-reports
Reef Life Survey	Citizen science database of biodiversity data from rocky and coral reefs	Modern	Global	Reef organisms	https://reeflifesurvey.com/
SESAR	Sample metadata across the earth, environmental, and planetary sciences	N/A	Global	N/A	https://www.geosamples.org/
Sharkipedia	Shark and ray life history traits and abundance time series data	Modern	Global	Sharks and rays	https://www.sharkipedia.org/
Shorefishes of the Greater Caribbean	Taxonomic checklist of fish species in the Greater Caribbean	Modern	Caribbean	Fish	https://biogeodb.stri.si.edu/caribbean/en/pages
Shorefishes of the Tropical Eastern Pacific	Taxonomic checklist of fish species in the Tropical Eastern Pacific	Modern	Tropical Eastern Pacific	Fish	https://biogeodb.stri.si.edu/sftep/en/pages
Smithsonian Institution Department of Paleobiology	Smithonian Institution Paleobiology collections data	Precambrian – Phanerozoic	Global	Multiple taxa	https://naturalhistory.si.edu/research/paleobiology
Smithsonian Tropical Research Institute Symbiota Portal	Georeferenced vertebrate biodiversity data	Modern	Panama	Vertebrates	https://stricollections.org/portal/index.php
Socioeconomic Data and Applications Center (SEDAC)	Integration of socioeconomic and earth science data focusing on human interactions with the environment	Modern	Global	N/A	https://sedac.ciesin.columbia.edu/
Stable Isotope Database for Earth System Research (StabisoDB)	Stable isotope data	Phanerozoic	Global	Multiple taxa	https://cnidaria.nat.uni-erlangen.de/stabisodb/
Strategic Environmental Archaeology Database (SEAD)	Environmental archaeology data	Quaternary	Global	Multiple taxa	https://www.sead.se/
Symbiota	Biodiversity data	Modern	Global	Multiple taxa	https://symbiota.org/
TreeBASE	Phylogenetic data	Modern	Global	Multiple taxa	https://www.treebase.org
Triton	Planktonic foraminifera occurence data	Cenozoic	Global	Planktonic foraminifera	https://doi.org/10.1038/s41597-021-00942-7
Turkana Database	Fossil occurrence data from the Turkana Basin in northern Kenya	Neogene – Quaternary	Kenya	Vertebrates	https://www.museums.or.ke/turkana-checklist/
United States Geological Survey (USGS) National Geologic Map Database	Geologic map data	Modern	United States	N/A	https://ngmdb.usgs.gov/ngmdb/ngmdb_home.html
VertNet	Vertebrate biodiversity and specimen data	N/A	Global	Vertebrates	http://vertnet.org/
World Ocean Database (WOD)	Ocean profile and oceanography data	Modern	Global	N/A	https://www.ncei.noaa.gov/products/world-ocean-database
World Register of Marine Species (WoRMS)	Taxonomic classifications and catalogue of marine species	N/A	Global	Multiple taxa	https://www.marinespecies.org/
WorldClim	Modern and historical climate data	Modern	Global	N/A	https://www.worldclim.org/
Zenodo	General repository of research data	N/A	Global	Multiple taxa	https://zenodo.org/
