# Supplementary material for: Challenges and directions in analytical paleobiology
Source: Paleobiology. Author manuscript; Available in PMC 2023 Oct 7. (PMC7615171; doi:10.1017/pab.2023.3)
Supplement: Supplementary Materials [file EMS188686-supplement-Supplementary_Materials.zip › Supplementary Table 2 formatted_Dillon et al. Paleobiology_2022.xlsx]

## Sheet: Sheet1
Supplementary Table 2. Examples of programming packages and tools that are commonly used to analyze and visualize paleo data. Tools are grouped by their primary functionality.
*Tools listed without an associated programming language are either standalone or cross-platform software.
Topic	Description	Tool (Programming Language)*	Reference
Paleobiology and Paleoecology	Paleo data retrieval	neotoma2 (R); paleobioDB (R); ridigbio (R)	Goring et al. 2015; Varela et al. 2015; Michonneau et al. 2022
Paleobiology and Paleoecology	Cleaning, standardization, and analysis of biodiversity data	divDyn (R); divvy (R); fossil (R); fossilbrush (R); kerneval (R); iNEXT (R); palaeoverse (R); PyRate (Python)	Kocsis et al. 2019; Antell 2022; Vavrek 2011; Flannery-Sutherland et al. 2022; Antell et al. 2021; Hsieh et al. 2016; Jones et al. 2022; Silvestro et al. 2014
Paleobiology and Paleoecology	Capture-mark-recapture techniques	Compadre (R); MARK; RMARK (R)	Starrfelt 2021; White and Burnham 1999; Laake 2013
Paleobiology and Paleoecology	Modeling (paleo)ecological and (paleo)climate time series data	gam (R); gratia (R); mgcv (R); pyleoclim (Python); R-Ratepol (R)	Hastie 2020; Simpson 2022a; Wood 2017; Khider et al. 2019; Mottl et al. 2021
Paleobiology and Paleoecology	Exploring causality using paleo time series data	layeranalyzer (R); multispatialCCM (R); rEDM (R); RTransferEntropy (R)	Reitan and Liow 2019; Clark et al. 2015; Park et al. 2022; Behrendt et al. 2019
Paleobiology and Paleoecology	Overview of time series analysis	CRAN Task View: Time Series Analysis (R)	Hyndman and Killick 2022
Paleobiology and Paleoecology	Species distribution and ecological niche modeling	dismo (R); Maxent; modleR (R); sdm (R)	Hijmans et al. 2021; Phillips et al. 2004; Sánchez-Tapia et al. 2020; Naimi and Araújo 2016
Paleobiology and Paleoecology	Sediment-archived proxy reconstructions and paleoecological analyses	analogue (R); rioja (R); sedproxy (R)	Simpson 2007; Juggins 2020; Dolman and Laepple 2018
Paleobiology and Paleoecology	Analyzing multivariate (paleo)ecological community data	ade4 (R); BiodiversityR (R); dispRity (R); mvabund (R); vegan (R)	Dray and Dufour 2007; Kindt and Coe 2005; Guillerme 2018; Wang et al. 2012; Oksansen et al. 2020
Paleobiology and Paleoecology	Overview of ecological and environmental data analysis tools	CRAN Task View: Analysis of Ecological and Environmental Data (R)	Simpson 2022b
Paleobiology and Paleoecology	Paleo data visualization	deeptime (R); geoscale (R)	Gearty 2022; Bell 2015
Geology, Geography, and Stratigraphy	Spatial data processing and paleogeographic reconstruction	chronosphere (R); CoordinateCleaner (R); GEOmap (R); GPlates; pyGPlates (Python); terra (R)	Kocsis et al. 2021; Zizka et al. 2020; Lees 2018; Müller et al. 2018; Hijmans et al. 2022
Geology, Geography, and Stratigraphy	Overview of spatial data analysis	CRAN Task View: Analysis of Spatial Data (R)	Bivand and Nowosad 2022
Geology, Geography, and Stratigraphy	Geological and elemental analyses	elementr (R); OrgMassSpecR (R); provenance (R)	Sirot et al. 2017; Dodder and Mullen 2017; Vermeesh et al. 2016
Geology, Geography, and Stratigraphy	Sedimentological analyses and visualization	coreCT (R); EMMAgeo (R); G2Sd (R); ggtern (R)	Hill and Davey 2017; Dietze and Dietze 2019; Fournier et al. 2014; Hamilton and Ferry 2018
Geology, Geography, and Stratigraphy	(Bio)stratigraphic analyses and visualization	CONOP9; DAIME (R); SDAR (R); StratigrapheR (R); tidypaleo (R)	Sadler et al. 2008; Hohmann 2020; Ortiz et al. 2018; Wouters et al. 2021; Dunnington et al. 2022
Geology, Geography, and Stratigraphy	Calibration of radiocarbon dates and age-depth modeling	Bchron (R); clam (R); geoChronR (R); rbacon (R)	Haslett and Parnell 2008; Blaauw 2010; McKay et al. 2021; Blaauw and Christen 2011
Morphometrics	Image processing	Ansys; AutoMorph (Python); Avizo; Blender; ImageJ; MeshLab	Ansys 2022; Hsiang et al. 2017; Thermo Fisher Scientific 2022; Blender 2022; Rasbund 1997; Cignoni et al. 2008
Morphometrics	Geometric morphometric data acquisition	Checkpoint; MorphoDig; StereoMorph (R); tpsdig2	Stratovan 2022; MorphoMuseum 2022; Olsen and WestNeat 2015; Rohlf 2006
Morphometrics	Geometric morphometric analyses	geomorph (R); molaR (R); Momocs (R); Morpho (R); MorphoJ; morphospace (R); MorphoTester (Python); Rvcg (R); shapes (R)	Adams and Otárola-Castillo 2013; Pampush et al. 2016; Bonhomme et al. 2014; Schlager 2017; Klingenberg 2011; Milla Carmona 2022; Winchester 2016; Schlager 2017; Dryden 2021
Phylogenetics	Phylogenetic tree manipulation, visualization, and comparison	ape (R); ggtree (R); phangorn (R); phytools (R); strap (R); tidytree (R)	Paradis and Schliep 2019; Yu et al. 2017; Schliep 2011; Revell 2012; Bell and Lloyd 2015; Yu 2022
Phylogenetics	Phylogenetic trait evolution	caper (R); Claddis (R); geiger (R); motmot (R); mvMORPH (R); OUwie (R); paleoTS (R); surface (R)	Orme et al. 2018; Lloyd 2016; Pennell et al. 2014; Puttick et al. 2020; Clavel et al. 2015; Beaulieu et al. 2012; Hunt 2019; Ingram and Mahler 2013
Phylogenetics	Phylogenetic diversification analysis and simulations	fbdR (R); FossilSim (R); paleobuddy (R); paleotree (R); RPANDA (R); TESS (R); TreeSim (R); TreeSimGM (R)	Warnock 2019; Barido-Sottani et al. 2019; do Rosario Petrucci et al. 2022; Bapst 2012; Morlon et al. 2016; Höhna et al. 2016a; Stadler 2019; Hagen and Stadler 2018
Phylogenetics	Phylogenetic tree inference	BEAST/BEAST 2; CIPRES Science Gateway; PAUP; RevBayes (Rev); TNT	Bouckaert et al. 2014; Miller et al. 2010; Swofford 2002; Höhna et al. 2016b; Goloboff et al. 2008
Phylogenetics	Overview of phylogenetic analysis tools	CRAN Task View: Phylogenetics (R)	Gearty et al. 2022
